# Supplementary material for: Limited value of current and new in silico predicted oocyst-specific proteins of Toxoplasma gondii for source-attributing serology
Source: Front Parasitol. 2023 Nov 27;2:1292322. doi: 10.3389/fpara.2023.1292322 (PMC11731929; doi:10.3389/fpara.2023.1292322)
Supplement: Supplementary Table 1 — Bioinformatic data of 95 candidate proteins. [file Table_1.xlsx]

## Sheet: infos
yellow	T. gondii specific
duplicate Ortho groups

## Sheet: Tabelle1
Gene_ID	Coccidia-specific/vv	ToxoDB link	OrthoMCL link	Ortholog count	Ortholog Group	Total Number Proteins	UniProt ID	AlphaFold2 link	# aa	cEPS_epidope	cEPS_epidope_%	cEPS_discotope3	cEPS_discotope3_%	cEPS_bepipred3	cEPS_bepi3pred3_%	cDisorder	APRANK_score
TGME49_202110	OG6_489648	TGME49_202110	OG6_489648	17	OG6_489648	19	S8F3A1	S8F3A1	279					9.28315	44.8029	8.01	0.88
TGME49_203890	OG6_490546	TGME49_203890	OG6_490546	17	OG6_490546	19	S8F904	S8F904	315					8.6127	38.7302	7.05	0.68
TGME49_204420	no	TGME49_204420	OG6_141933	42	OG6_141933	79	B5AIC8	B5AIC8	499					1.37074	5.81162	0.57	0.82
TGME49_204520	OG6_489567	TGME49_204520	OG6_489567	18	OG6_489567	20	S8F2N5	S8F2N5	369	3.5664	4.33604			17.9973	77.2358	13.33	0.92
TGME49_205090	OG6_197435	TGME49_205090	OG6_197435	21	OG6_197435	24	A0A125YVR8	A0A125YVR8	575	8.11652	9.56522			18.2748	75.1304	0.76	0.81
TGME49_205658	no	TGME49_205658	OG6_127425	31	OG6_127425	130	S8F5J1	na	1299							1.17	0.54
TGME49_205760	no	TGME49_205760	OG6_123570	30	OG6_123570	113	A0A125YHR6	A0A125YHR6	347			0.492795	1.72911	0.556196	2.59366	1.73	0.52
TGME49_208980	OG6_490634	TGME49_208980	OG6_490634	17	OG6_490634	19	A0A125YYV0	A0A125YYV0	268	15.0709	17.9104			10.1418	41.791	7.84	0.73
TGME49_209470	no	TGME49_209470	OG6_174446	21	OG6_174446	40	B9PXT6	B9PXT6	520	4.34231	5.19231			1.50962	7.69231	1.88	0.7
TGME49_209610	OG6_489885	TGME49_209610	OG6_489885	29	OG6_489885	31	A0A125YMP0	A0A125YMP0	462					13.3182	53.8961	0.55	0.86
TGME49_209920	no	TGME49_209920	OG6_181884	58	OG6_181884	64	D8L561	D8L561	991	2.83249	3.32997			6.09082	26.1352	4.72	0.92
TGME49_210950	no	TGME49_210950	OG6_110724	49	OG6_110724	270	A0A125YSI0	A0A125YSI0	782					6.47187	29.156	3.89	0.68
TGME49_211320	no	TGME49_211320	OG6_125034	17	OG6_125034	66	A0A125YXA7	A0A125YXA7	396	54.6843	62.6263			7.09596	31.5657	6.97	0.93
TGME49_214190	OG6_490562	TGME49_214190	OG6_490562	19	OG6_490562	21	A0A125YUE4	A0A125YUE4	376			0.760638	2.39362	8.9016	36.7021	4.95	0.88
TGME49_214570	OG6_223008	TGME49_214570	OG6_223008	21	OG6_223008	24	S8GDM4	S8GDM4	629	4.73291	5.56439			6.24165	28.2989	4.15	0.75
TGME49_216090	no	TGME49_216090	OG6_171503	23	OG6_171503	39	A0A125YVZ8	A0A125YVZ8	350	6.37429	7.71429			12.5571	56.5714	5.66	0.76
TGME49_216155	OG6_491539	TGME49_216155	OG6_491539	15	OG6_491539	17	A0A125YYK1	A0A125YYK1	141	5.2695	6.38298	8.98582	21.2766	2.93617	15.6028	3.4	0.65
TGME49_220280	no	TGME49_220280	OG6_117244	20	OG6_117244	62	S8FBT3	S8FBT3	451	7.32816	8.64745			6.64745	29.2683	6.95	0.89
TGME49_222940	OG6_174443	TGME49_222940	OG6_174443	20	OG6_174443	36	S8GU29	S8GU29	489					4.79755	22.9039	1.44	0.67
TGME49_223430	OG6_492244	TGME49_223430	OG6_492244	21	OG6_492244	23	S8GEL7	S8GEL7	716					7.46089	31.9832	1.03	0.81
TGME49_223700	no	TGME49_223700	OG6_120266	70	OG6_120266	176	S8F0A1	na	1571							1.09	0.79
TGME49_228240	OG6_490581	TGME49_228240	OG6_490581	19	OG6_490581	21	S8F1E7	na	1458							12.58	0.94
TGME49_230535	no	TGME49_230535	OG6_116899	30	OG6_116899	67	S8GKE8	S8GKE8	356					3.00562	14.6067	0.29	0.7
TGME49_234400	OG6_490931	TGME49_234400	OG6_490931	19	OG6_490931	21	A0A125YZ68	A0A125YZ68	205			1.18049	3.41463	5.3561	22.9268	0.8	0.79
TGME49_235200	no	TGME49_235200	OG6_110239	136	OG6_110239	294	S8GE96	na	1931							0.48	0.6
TGME49_235315	no	TGME49_235315	OG6_110239	136	OG6_110239	294	S8EZX1	na	2328							0.47	0.71
TGME49_235390	no	TGME49_235390	OG6_110239	136	OG6_110239	294	S8EWI3	na	1320							1.08	0.72
TGME49_236120	OG6_490080	TGME49_236120	OG6_490080	19	OG6_490080	21	S8EZM2	S8EZM2	298	2.09998	10.0671			5.88733	30.5369		0.76
TGME49_236975	no	TGME49_236975	OG6_139402	83	OG6_139402	109	A0A125YH28	A0A125YH28	582	6.84021	8.0756			17.5842	68.0412	0.49	0.91
TGME49_237080	OG6_491281	TGME49_237080	OG6_491281	20	OG6_491281	22	S8ET83	S8ET83	388	4.93814	5.92784			5.57474	26.8041	7.23	0.89
TGME49_238460	OG6_128849	TGME49_238460	OG6_128849	176	OG6_128849	194	A0A125YZQ8	A0A125YZQ8	184			5.34783	14.1304	10.1739	38.0435	3.42	0.89
TGME49_240530	no	TGME49_240530	OG6_146064	25	OG6_146064	98	A0A125YT75	A0A125YT75	301					5.33555	26.2458	1.84	0.65
TGME49_244260	OG6_490566	TGME49_244260	OG6_490566	20	OG6_490566	22	S8FA70	S8FA70	167			6.10778	17.9641	5.94012	24.5509	0.9	0.72
TGME49_244850	no	TGME49_244850	OG6_111824	98	OG6_111824	155	S8FAC2	S8FAC2	976	0.759221	0.922131			1.26947	5.7377	2.98	0.58
TGME49_248730	no	TGME49_248730	OG6_141933	42	OG6_141933	79	A0A125YMB3	A0A125YMB3	534	2.01873	2.43446			1.29213	6.55431	0.84	0.83
TGME49_251820	OG6_201720	TGME49_251820	OG6_201720	18	OG6_201720	35	S8EPD7	S8EPD7	288			0.708333	2.43056	3.02431	14.9306		0.56
TGME49_251910	OG6_490409	TGME49_251910	OG6_490409	18	OG6_490409	20	A0A125YUW7	A0A125YUW7	188			1.32447	4.25532	7.71277	33.5106	3.19	0.83
TGME49_254330	no	TGME49_254330	OG6_170102	50	OG6_170102	57	S8GIN1	S8GIN1	1221	1.28665	1.5561			9.72563	42.6699	5.84	0.64
TGME49_254430	no	TGME49_254430	OG6_491296	24	OG6_491296	27	A0A125YNB1	A0A125YNB1	654	8.34862	9.93884			3.93272	16.055	2.98	0.76
TGME49_254780	no	TGME49_254780	OG6_130603	23	OG6_130603	103	A0A125YVX6	A0A125YVX6	134			16.8806	50.7463	10.7164	49.2537	2.91	0.68
TGME49_255380	OG6_491886	TGME49_255380	OG6_491886	17	OG6_491886	19	A0A125YLK6	A0A125YLK6	263	10.2205	11.7871			11.1141	50.1901	7.64	0.91
TGME49_256040	no	TGME49_256040	OG6_119366	83	OG6_119366	256	A0A125YIS2	A0A125YIS2	998					1.45491	6.61323	1.02	0.75
TGME49_257568	OG6_489872	TGME49_257568	OG6_489872	13	OG6_489872	15	S8F6Z1	S8F6Z1	452					10.7434	48.2301	2.46	0.43
TGME49_258200	OG6_490773	TGME49_258200	OG6_490773	18	OG6_490773	20	S8F107	S8F107	1068	0.774345	0.93633			7.42603	34.8315	10.38	0.92
TGME49_258370	OG6_489668	TGME49_258370	OG6_489668	21	OG6_489668	23	A0A125YKG3	A0A125YKG3	694	5.67291	6.77233			5.59078	24.4957	3.11	0.47
TGME49_258400	no	TGME49_258400	OG6_119366	83	OG6_119366	256	A5A155	A5A155	996					2.65462	11.9478	1.42	0.76
TGME49_258550	no	TGME49_258550	OG6_120727	251	OG6_120727	274	A0A125YLQ9	A0A125YLQ9	291			0.920962	2.74914	4.85567	19.244	1.08	0.84
TGME49_258810	OG6_490196	TGME49_258810	OG6_490196	28	OG6_490196	30	A0A125YT07	A0A125YT07	296					5.91216	25	2.79	0.7
TGME49_258910	OG6_489598	TGME49_258910	OG6_489598	23	OG6_489598	25	S8F415	S8F415	933	32.4234	37.299			3.40514	16.3987	8.47	0.95
TGME49_259670	no	TGME49_259670	OG6_105009	24	OG6_105009	94	S8GLL2	S8GLL2	1080					7.17222	33.0556	8.96	0.92
TGME49_262470	no	TGME49_262470	OG6_119672	22	OG6_119672	111	S8GM62	S8GM62	303	41.4818	47.8548			3.0396	13.5314	8.61	0.86
TGME49_263410	no	TGME49_263410	OG6_113093	67	OG6_113093	180	Q3S621	Q3S621	1251	0.597122	0.719424			1.95763	9.19265	1.44	0.77
TGME49_264070	no	TGME49_264070	OG6_120266	70	OG6_120266	176	S8F234	na	1473							0.89	0.58
TGME49_265120	OG6_490916	TGME49_265120	OG6_490916	29	OG6_490916	31	B6KLP1	B6KLP1	1167	0.862896	1.02828			2.04199	8.82605	1.63	0.47
TGME49_266700	OG6_490385	TGME49_266700	OG6_490385	19	OG6_490385	21	S8F2A1	S8F2A1	229			1.81223	5.67686	7.84716	37.1179	3.93	0.58
TGME49_267410	no	TGME49_267410	OG6_113093	67	OG6_113093	180	Q3S622	Q3S622	1245					1.89478	8.91566	1.45	0.84
TGME49_268225	OG6_491257	TGME49_268225	OG6_491257	20	OG6_491257	23	S8F425	S8F425	840					5.90357	27.619	8.25	0.64
TGME49_268230	no	TGME49_268230	OG6_205775	20	OG6_205775	24	S8GIE6	S8GIE6	316					4.77532	20.5696	3.09	0.61
TGME49_268310	OG6_148118	TGME49_268310	OG6_148118	21	OG6_148118	41	A0A125YLB5	A0A125YLB5	640					3.30625	15.7812	2.7	0.84
TGME49_269380	OG6_489672	TGME49_269380	OG6_489672	18	OG6_489672	20	S8F4F8	S8F4F8	1001					3.51848	17.7822	12.27	0.88
TGME49_270950	OG6_223092	TGME49_270950	OG6_223092	23	OG6_223092	26	S8G9N5	S8G9N5	357			0.518207	1.68067	8.45938	33.8936	4.37	0.71
TGME49_271570	OG6_224219	TGME49_271570	OG6_224219	5	OG6_224219	9	S8F1M3	S8F1M3	216	21.1343	24.537			15.7917	63.8889	2.57	0.86
TGME49_271590	OG6_224219	TGME49_271590	OG6_224219	5	OG6_224219	9	S8GJ35	S8GJ35	229	19.9345	23.1441			18.8865	75.1092	2.1	0.85
TGME49_272240	OG6_141210	TGME49_272240	OG6_141210	83	OG6_141210	91	A0A125YK89	A0A125YK89	634	13.4069	15.7729			18.571	73.1861	2.86	0.81
TGME49_273705	no	TGME49_273705	OG6_146166	20	OG6_146166	103	A0A125YLA9	A0A125YLA9	424					7.54953	31.3679	4.07	0.74
TGME49_276850	OG6_223179	TGME49_276850	OG6_223179	20	OG6_223179	23	A0A125YPE2	A0A125YPE2	104			14.7788	45.1923	1.73077	7.69231	14.13	0.64
TGME49_276860	no	TGME49_276860	OG6_105858	43	OG6_105858	307	A0A125YWT2	A0A125YWT2	517					0.733075	2.90135	10.36	0.88
TGME49_276870	OG6_489306	TGME49_276870	OG6_489306	19	OG6_489306	21	A0A125YRK6	A0A125YRK6	171			2.67251	7.60234	2.5848	11.6959	9.65	0.44
TGME49_276880	no	TGME49_276880	OG6_139377	19	OG6_139377	33	A0A125YFM9	A0A125YFM9	130							13.27	0.75
TGME49_277572	no	TGME49_277572	OG6_139402	83	OG6_139402	109	S8EWH0	S8EWH0	584	9.72774	11.4726			18.976	70.8904	0.82	0.95
TGME49_278180	OG6_491637	TGME49_278180	OG6_491637	16	OG6_491637	18	S8G1D6	S8G1D6	403	31.3524	36.4764			15	64.5161	10.83	0.79
TGME49_280430	no	TGME49_280430	OG6_104576	18	OG6_104576	369	A0A125YIV6	A0A125YIV6	239	14.2636	17.1548	2.74895	7.11297	5.37657	25.523	2.64	0.55
TGME49_281590	OG6_491484	TGME49_281590	OG6_491484	18	OG6_491484	20	S8GEV6	S8GEV6	138	22.942	27.5362			6.7971	29.7101	5.87	0.71
TGME49_285690	no	TGME49_285690	OG6_105327	31	OG6_105327	252	S8FBP8	S8FBP8	512	2.25391	2.73438			6.95312	30.2734	6.06	0.9
TGME49_286150	OG6_489277	TGME49_286150	OG6_489277	18	OG6_489277	20	S8FBK4	S8FBK4	407					0.823096	3.6855	0.88	0.43
TGME49_286250	no	TGME49_286250	OG6_110724	49	OG6_110724	270	S8GR36	S8GR36	512					1.01953	4.88281	0.67	0.85
TGME49_287250	OG6_491308	TGME49_287250	OG6_491308	19	OG6_491308	21	A0A125YVW2	A0A125YVW2	222	60.9369	70.2703			8.5991	40.991	4.12	0.59
TGME49_291830	no	TGME49_291830	OG6_119101	19	OG6_119101	49	A0A125YTG2	A0A125YTG2	600					1.23833	5.83333	2.45	0.75
TGME49_292350	OG6_490370	TGME49_292350	OG6_490370	19	OG6_490370	21	S8EXF7	S8EXF7	169			5.38462	12.426	6.97041	31.9527	0.71	0.85
TGME49_294600	OG6_141210	TGME49_294600	OG6_141210	83	OG6_141210	91	A0A125YZ23	A0A125YZ23	565	5.52566	6.54867			15.2726	61.9469	1.88	0.83
TGME49_295640	no	TGME49_295640	OG6_100162	22	OG6_100162	1439	A0A125YLE1	A0A125YLE1	1038	0.635838	0.770713			0.965318	5.00963	2.46	0.75
TGME49_297280	OG6_490938	TGME49_297280	OG6_490938	17	OG6_490938	19	S8GJV5	S8GJV5	205			9.92683	28.2927	19.0244	75.122	5.12	0.66
TGME49_297290	OG6_489549	TGME49_297290	OG6_489549	15	OG6_489549	17	S8F8B3	S8F8B3	257	2.24125	2.72374			8.64591	41.2451	2.92	0.6
TGME49_306050	no	TGME49_306050	OG6_164712	30	OG6_164712	38	A0A125YZG7	A0A125YZG7	196	4.64286	5.61224	1	3.06122	4.7449	18.8776	0.38	0.67
TGME49_310990	no	TGME49_310990	OG6_171499	21	OG6_171499	36	A0A125YKR2	A0A125YKR2	227	9.11454	11.0132	7.40969	18.5022	9.75771	47.1366	3.63	0.7
TGME49_313000	OG6_218425	TGME49_313000	OG6_218425	20	OG6_218425	23	S8EXZ5	S8EXZ5	604	7.76987	9.10596			18.9404	74.5033	2.14	0.84
TGME49_315730	no	TGME49_315730	OG6_130922	59	OG6_130922	139	S8G298	S8G298	651	9.85714	11.6743			5.42089	26.4209	4.65	0.86
TGME49_316550	OG6_489926	TGME49_316550	OG6_489926	17	OG6_489926	19	A0A125YGU1	A0A125YGU1	113	62.646	72.5664	18.2655	55.7522	9.25664	38.0531	4.51	0.81
TGME49_316560	OG6_166739	TGME49_316560	OG6_166739	21	OG6_166739	25	A0A125YI51	A0A125YI51	569	8.91037	10.3691			10.3392	44.6397	1.13	0.8
TGME49_316670	no	TGME49_316670	OG6_139402	83	OG6_139402	109	A0A125YQ58	A0A125YQ58	644					21.8773	81.3665	0.7	0.9
TGME49_316890	OG6_489609	TGME49_316890	OG6_489609	31	OG6_489609	33	A0A125YKA4	A0A125YKA4	407					10.4177	45.4545	3.8	0.82
TGME49_319890	OG6_489939	TGME49_319890	OG6_489939	19	OG6_489939	21	A0A125YK42	A0A125YK42	236	21.8856	25.4237			16.8729	66.1017	7.44	0.92
TGME49_320290	OG6_491090	TGME49_320290	OG6_491090	23	OG6_491090	25	A0A125YI88	A0A125YI88	534					3.45318	16.6667	5.87	0.8
TGME49_320530	OG6_224243	TGME49_320530	OG6_224243	52	OG6_224243	56	S8F6W9	S8F6W9	574	17.1498	20.3833			7.1777	34.669	12.83	0.91
TGME49_320540	OG6_224243	TGME49_320540	OG6_224243	52	OG6_224243	56	A0A125YWQ7	A0A125YWQ7	420	13.6643	16.4286			9.88333	43.0952	13.82	0.92
