# Supplementary material for: Limited value of current and new in silico predicted oocyst-specific proteins of Toxoplasma gondii for source-attributing serology
Source: Front Parasitol. 2023 Nov 27;2:1292322. doi: 10.3389/fpara.2023.1292322 (PMC11731929; doi:10.3389/fpara.2023.1292322)
Supplement: Supplementary Table 2 — Primers used in this study. [file Table_2.xlsx]

## Sheet: Sheet1
primer name	strand	sequence	MBP fusion	Gene	oligoname (delete later)
rk0i1	fwd	GAAGGAGATATACATATGGGAAGAGCGACCGACAGCCTTCCAAA		vector	avi-ccdB-fwd
rk0i4	rev	CGGGGTCGGCGGGGTGGATAAGCTTGAAGAGCGTCGACTAAGTTGG		vector	ccdB-pAvi-rev
rki02	rev	CGGCGGGGTGGATAAGCTTGAAGAGCGTCGACTAAGTTGGCAGCA		vector	ccdB-avi-rev
rki03	fwd	GATCGAGGAAAACCTGTACTTCCAATCGGGAAGAGCGACCGACAGC		vector	MBP-ccdB-fwd
rki05	fwd	AGCTTATCCACCCCGCCGAC		vector	AviVec-fwd
rki06	rev	TTGGAAGTACAGGTTTTCCTCG		vector	AviMPBVec-rev
rki07	fwd	AAGAAGGAGATATACATATGAGCGACGACAGCGTCGACAG		TGME49_202110	201-fwd
rki08	rev	GTCGGCGGGGTGGATAAGCTATCGAGGGTAGTGGTGGTGG		TGME49_202110	201-rev
rki09	fwd	AAGAAGGAGATATACATATGGACGTGGTATGTGAATACAC		TGME49_209470	204a-fwd
rki10	rev	GTCGGCGGGGTGGATAAGCTGGCGTCCTCATGGGGTACCG		TGME49_209470	204d-rev
rki11	fwd	AAGAAGGAGATATACATATGGCAGACGTACCGACAGTCTG		TGME49_214190	132-fwd
rki12	rev	GTCGGCGGGGTGGATAAGCTGAAGGCGAGAGACAAGACTG		TGME49_214190	132-rev
rki13	fwd	AAAACCTGTACTTCCAATCGGCAGACGTACCGACAGTCTG	y	TGME49_214190	132M-fwd
rki14	fwd	AAAACCTGTACTTCCAATCGGCCGAACAGAAAGTGTGCCA	y	TGME49_214190	144M-fwd
rki15	fwd	AAGAAGGAGATATACATATGGGTCCAGCCGTTCATATTGT		TGME49_214570	206a-fwd
rki16	rev	GTCGGCGGGGTGGATAAGCTTATGAGCTCATACTTGCTCA		TGME49_214570	206c-rev
rki17	fwd	AAGAAGGAGATATACATATGGAGGAAATGAGCAGCGAAAT		TGME49_237080	111-fwd
rki18	rev	GTCGGCGGGGTGGATAAGCTGTAGCACGCACCACCGGTGC		TGME49_237080	111-rev
rki19	fwd	AAAACCTGTACTTCCAATCGGAGGAAATGAGCAGCGAAAT	y	TGME49_237080	111M-fwd
rki20	fwd	AAGAAGGAGATATACATATGTCGGAAGGCGGGAGCGATAA		TGME49_238460	133-fwd
rki21	rev	GTCGGCGGGGTGGATAAGCTGACGAAGTGCAGAAGAGATG		TGME49_238460	133-rev
rki22	fwd	AAAACCTGTACTTCCAATCGTCGGAAGGCGGGAGCGATAA	y	TGME49_238460	133M-fwd
rki23	fwd	AAGAAGGAGATATACATATGGTCGCTGCGAATTGCTTCAA		TGME49_254430	125a-fwd
rki24	rev	GCATCTTGTCAGCGCAGTACTTCGACCCGGACAGGGCGTG		TGME49_254430	125a-rev
rki25	fwd	CACGCCCTGTCCGGGTCGAAGTACTGCGCTGACAAGATGC		TGME49_254430	125b-fwd
rki26	rev	GTCGGCGGGGTGGATAAGCTCGGAGTCGCGGGGCACTGCC		TGME49_254430	125b-rev
rki27	fwd	AAAACCTGTACTTCCAATCGGTCGCTGCGAATTGCTTCAA	y	TGME49_254430	125M-fwd
rki28	fwd	AAGAAGGAGATATACATATGAAGCCAGAAAATGTGCACTT		TGME49_258200	209-fwd
rki29	rev	GTCGGCGGGGTGGATAAGCTTGATGGTTCTGTCGCTTCCT		TGME49_258200	209-rev
rki30	fwd	AAGAAGGAGATATACATATGGCCGAACAGAAAGTGTGCCA		TGME49_258370	144-fwd
rki31	rev	GTCGGCGGGGTGGATAAGCTAATTCCCGGCGCTTGATCAA		TGME49_258370	144-rev
rki32	fwd	AAGAAGGAGATATACATATGGACAGGACATCTGTTCACGC		TGME49_258810	134-fwd
rki33	rev	GTCGGCGGGGTGGATAAGCTGGGTGCACCGTTTAAAAAAC		TGME49_258810	134-rev
rki34	fwd	AAAACCTGTACTTCCAATCGGACAGGACATCTGTTCACGC	y	TGME49_258810	134M-fwd
rki35	fwd	AAGAAGGAGATATACATATGGCCGACGTGCCTGTAGAGGC		TGME49_262470	145-fwd
rki36	rev	GTCGGCGGGGTGGATAAGCTGAAAACTCCAGATGGCTTGA		TGME49_262470	145-rev
rki37	fwd	AAAACCTGTACTTCCAATCGGCCGACGTGCCTGTAGAGGC	y	TGME49_262470	145M-fwd
rki38	fwd	AAGAAGGAGATATACATATGCGTGCCTCCCCTGTGCGAGG		TGME49_268230	113a-fwd
rki39	rev	TCGCCTTCAAGGAAGAATCCCGAGTCGCAAAGGTGCGTGG		TGME49_268230	113a-rev
rki40	fwd	CCACGCACCTTTGCGACTCGGGATTCTTCCTTGAAGGCGA		TGME49_268230	113b-fwd
rki41	rev	GTCGGCGGGGTGGATAAGCTCCGCTTTCCATGCTTCTTCG		TGME49_268230	113b-rev
rki42	fwd	AAGAAGGAGATATACATATGGCGACTGTAGAGGTGCCAGA		TGME49_270950	214a-fwd
rki43	rev	GTCGGCGGGGTGGATAAGCTCTGAACGACCCGCACACTGC		TGME49_270950	214b-rev
rki44	fwd	AAGAAGGAGATATACATATGGGACCTCATGGCGGTCACAG		TGME49_271570	114-fwd
rki45	rev	GTCGGCGGGGTGGATAAGCTGGAGCAGACTCTCTCCACAA		TGME49_271570	114-rev
rki46	fwd	AAGAAGGAGATATACATATGAAGACGCGCTCTTTCAACCA		TGME49_286150	127a-fwd
rki47	rev	GTCTGGCTCATAACAGACATGAGCCTCGGCGTTGTCTTCA		TGME49_286150	127a-rev
rki48	fwd	TGAAGACAACGCCGAGGCTCATGTCTGTTATGAGCCAGAC		TGME49_286150	127b-fwd
rki49	rev	ACCGAGTTCCGTGCAGACGCCGCAGTTCTTCATTCCTGAG		TGME49_286150	127b-rev
rki50	fwd	CTCAGGAATGAAGAACTGCGGCGTCTGCACGGAACTCGGT		TGME49_286150	127c-fwd
rki51	rev	GTCGGCGGGGTGGATAAGCTATGAAGCCCGGAGCAGGAGC		TGME49_286150	127c-rev
rki52	fwd	AAGAAGGAGATATACATATGGCTGTATCGTTGAAGGCACA		TGME49_291830	146-fwd
rki53	rev	GTCGGCGGGGTGGATAAGCTTTCAGACGATTCGAGGCTTG		TGME49_291830	146-rev
rki54	fwd	AAAACCTGTACTTCCAATCGGCTGTATCGTTGAAGGCACA	y	TGME49_291830	146M-fwd
rki55	fwd	AAGAAGGAGATATACATATGACAAGTTTCGAGGTGGTTAT		TGME49_292350	216-fwd
rki56	rev	GTCGGCGGGGTGGATAAGCTAGACTGCATGCTCAGAAGCA		TGME49_292350	216-rev
rki57	fwd	AAGAAGGAGATATACATATGGGACCTGGAAAAAAAGGGGG		TGME49_294600	117-fwd
rki58	rev	GTCGGCGGGGTGGATAAGCTGAGTTTCTTTCCGGGAGGGG		TGME49_294600	117-rev
rki59	fwd	AAAACCTGTACTTCCAATCGGGACCTGGAAAAAAAGGGGG	y	TGME49_294600	117M-fwd
rki60	fwd	AAGAAGGAGATATACATATGGTTCCAGACAAATTTCTCGA		TGME49_301170	401-fwd
rki61	rev	GTCGGCGGGGTGGATAAGCTAGCGAAATTCCCTGCTCTGA		TGME49_301170	401-rev
rki62	fwd	AAGAAGGAGATATACATATGCAGGAGCTCTCGGAGGAACT		TGME49_320540	218a-fwd
rki63	rev	GTCGGCGGGGTGGATAAGCTCAGCTTTTTGCTGTAGCGGT		TGME49_320540	218e-rev
#009	fwd	atgagaggatcgcatcaccatcaccatcacGGATCCAAGCAATTTGGTGACACGCTGGAC		TGME49_259670	#009.tail-pQE80.F1
	rev	gagatacggctcattgcgggctgctaaAAGCTTAATTAGCTGAGCTTGGACTCCTGTTGATA		TGME49_259670	#009.tail-pQE80.R1
#101	fwd	atgagaggatcgcatcaccatcaccatcacGGATCCGGGCCAAAGAGAGGCAGACATGATAAC		TGME49_205090	#101.tail-pQE80L.F1
	rev	tatcaacaggagtccaagctcagctaattAAGCTTTCATTCTTTGCCCGGCGCTGG		TGME49_205090	#101.tail-pQE80L.R1
#103	fwd	atgagaggatcgcatcaccatcaccatcacGGATCCGGTCCAAGCTCACAGTCATTTGAGCAG		TGME49_222940	#103.tail-pQE80L.F
	rev	tatcaacaggagtccaagctcagctaattAAGCTTTTATGGGGTTTTTATTTCCGGAATCTTTTC		TGME49_222940	#103.tail-pQE80L.R2
#104	fwd	atgagaggatcgcatcaccatcaccatcacGGATCCAATCCGCCGCCGATGGTCATGAC		TGME49_236975	#104.tail-pQE80L.F1
	rev	atcaacaggagtccaagctcagctaattAAGCTTTACATGCCCTTCTTAGACAACATAACGG		TGME49_236975	#104.tail-pQE80L.R1
#106	fwd	atgagaggatcgcatcaccatcaccatcacGGATCCGGGCCCACGAGACGCGGGCAA		TGME49_272240	#106.tail-pQE80L.F1
	rev	tatcaacaggagtccaagctcagctaattAAGCTTCACTTTTTCGCGGGCTTCTTCTTG		TGME49_272240	#106.tail-pQE80L.R1
#108	fwd	atgagaggatcgcatcaccatcaccatcacGGATCCGGGCCAAAGGACAAGAAGTTGTCAG		TGME49_316560	#108.tail-pQE80L.F1
	rev	tatcaacaggagtccaagctcagctaattAAGCTTTTACAGTTTTTTAGCAGGGGGAGGAG		TGME49_316560	#108.tail-pQE80L.R1
#121	fwd	atgagaggatcgcatcaccatcaccatcacGGATCCACATCAGAGGGGCCTTGGG		TGME49_209920	#121.tail-pQE80L.F1
	rev	tatcaacaggagtccaagctcagctaattAAGCTTTCAAGAAGGGCAGAAATCCCTGGG		TGME49_209920	#121.tail-pQE80L.R1
#334	fwd	accatcaccatcacGGATCCGCCCCGACATCCGGGTCAG		TGME49_316890	#334.tail-pQE80.F2
	rev	caagctcagctaattAAGCTTTTACTCGGTTGATTTGTAAGGCTCC		TGME49_316890	#334.tail-pQE80.R2
#331	fwd	accatcaccatcacGGATCCCTCGGCGACATTCAGCTGG		TGME49_273705	#331.tail-pQE80.F2
	rev	caagctcagctaattAAGCTTCTAGAACTCCACTTCTGATTCCTC		TGME49_273705	#331.tail-pQE80.R2
#329	fwd	accatcaccatcacGGATCCTGCCTGTTTGCACAGGGCA		TGME49_244260	#329.tail-pQE80.F2
	rev	caagctcagctaattAAGCTTCTACAAAACAATGTCGCTAAAGGCCT		TGME49_244260	#329.tail-pQE80.R2
#321	fwd	atgagaggatcgcatcaccatcaccatcacGGATCCGCGGGAGAAGAGCTAAAGCAAACC		TGME49_254780	#321.tail-pQE80L.F1
	rev	attactggatctatcaacaggagtccaagctcagctaattAAGCTTCTACACGGTTTCTCGCGGTGG		TGME49_254780	#321.tail-pQE80L.R1
#001	fwd	GGATCCAACCCTGGAGTGCCTCCTGTG		TGME49_204420	#001.Bam.F1
	rev	AAGCTTTTACTCTCCGTTCTGGAACGAGAAC		TGME49_204420	#001.Hind.R1
#002	fwd	GGATCCCCTGCTTTGGCATCGACCGATG		TGME49_209610	#002.Bam.F1
	rev	AAGCTTTTAGCATTTCGACCTTGTTGTTTCACA		TGME49_209610	#002.Hind.R1
#018	fwd	GGATCCGCGAACTGGGCGAACTTTTACCT		TGME49_315730	#018.Bam.F1
	rev	AAGCTTGCTGCCTTCTTTCTCCACAGTCT		TGME49_315730	#018.Hind.R1
#012	fwd	GGATCCCGGTCGTTTGTAACATCAAAGGTGG		TGME49_267410	#012.Bam.F1
	rev	AAGCTTTTATAACTCTTGTTGACTTAGCTTCGTCAC		TGME49_267410	#012.Hind.R1
#013	fwd	GGATCCAATGGCACATGCTCTTGCCTC		TGME49_268310	#013.Bam.F1
	rev	AAGCTTTTAGCATGCGTTGCTCCTCTGGTC		TGME49_268310	#013.Hind.R1
#109	fwd	atgagaggatcgcatcaccatcaccatcacGGATCCAGCCGTTCGATTTTCTTCGCGGAC		TGME49_316670	#109.tail-pQE80.F1
	rev	attactggatctatcaacaggagtccaagctcagctaattAAGCTTAGTACATGAAGGAACCTTTTTTCGAGGC		TGME49_316670	#109.tail-pQE80.R1
#143	fwd	atgagaggatcgcatcaccatcaccatcacGGATCCACCGATGCATGCAGTGCACC		TGME49_295640	#143.tail-pQE80.F1
	rev	tatcaacaggagtccaagctcagctaattAAGCTTTTACCACACTCGGCATTTTGTCTCTGG		TGME49_295640	#143.tail-pQE80.R1
#203	fwd	atgagaggatcgcatcaccatcaccatcacGGATCCAGTTCTGCGATTGGTGCTGGCAGTGTCG		TGME49_204520	#203.tail-pQE80.F1
	rev	tatcaacaggagtccaagctcagctaattAAGCTTTCAGTAGCCACCTTTCTTTGACACCGG		TGME49_204520	#203.tail-pQE80.R1
#301	fwd	accatcaccatcacGGATCCGATGATCCGGTCGTGTCCGTC		TGME49_287250	#301.tail-pQE80.F2
	rev	caagctcagctaattAAGCTTTCAATAGAGATAGCGGACATAACCGT		TGME49_287250	#301.tail-pQE80.R2
#004	fwd	GGTACCCAGCACGATGCGTCAGACTTCTA			#004.Kpn.F1
	rev	CCCGGGTCACTGTTCTGCTTCCCCAACCGGAT			#004.Xma.F1
#005	fwd	GGATCCGATAGCAGTCTAATGAAGATATGGCAAAT			#005.Bam.F1
	rev	CTGCAGCTACATCTTCTCAATGATCACGTTCATAATCG			#005.Pst.R1
#006	fwd	GGATCCGGCAACGCCTACGCTGACTG			#006.Bam.F1
	rev	CTGCAGTTACGCAACCTCGTCAGAAATCTTTTCAAG			#006.Pst.R1
#007	fwd	GGATCCGCGGACCCTGAAGCAACTTCC			#007.Bam.F1
	rev	AAGCTTTCAAGCCATGTACACCAACCCTG			#007.Hind.R1
